# Supplementary material for: Systematic Cardiovascular Screening in Olympic Athletes before and after SARS-CoV-2 Infection
Source: J Clin Med. 2022 Jun 17;11(12):3499. doi: 10.3390/jcm11123499 (PMC9224878; doi:10.3390/jcm11123499)
Supplement: Supplementary file 1 [file jcm-11-03499-s001.zip]

Archive with 1 entries (1 files):
- jcm-1751585-supplementary.pdf
